# Supplementary material for: Troglitazone-Induced PRODH/POX-Dependent Apoptosis Occurs in the Absence of Estradiol or ERβ in ER-Negative Breast Cancer Cells
Source: J Clin Med. 2021 Oct 10;10(20):4641. doi: 10.3390/jcm10204641 (PMC8538344; doi:10.3390/jcm10204641)
Supplement: Supplementary file 1 [file jcm-10-04641-s001.zip]

Archive with 1 entries (1 files):
- jcm-1371195-supplementary.pdf
